# Supplementary material for: The patterns of genomic variances and covariances across genome for milk production traits between Chinese and Nordic Holstein populations
Source: BMC Genet. 2017 Mar 15;18:26. doi: 10.1186/s12863-017-0491-9 (PMC5353867; doi:10.1186/s12863-017-0491-9)
Supplement: Additional file 6: Table S1. — The regions of 100SNP showing highly negative genomic correlations for milk yield and fat yield. (XLSX 10 kb) [file 12863_2017_491_MOESM6_ESM.xlsx]

## Sheet: Regions(negative correlation)
Milk trait	Chr	Region	Start_position	End_position	Interval	Proportion_Var_CN	Proportion_Var_NO	Corr
	19	330	47200732	52234974	5034242	0.00290092	0.00448477	-0.136717
Fat trait	Chr	Region	Start_position	End_position	Interval	Proportion_Var_CN	Proportion_Var_DK	Corr
	16	297	77973026	81322588	3349562	0.00377584	0.00210876	-0.411151
	2	43	80426417	91895929	11469512	0.00215285	0.00697986	-0.344425
	8	162	58986469	64033680	5047211	0.00343117	0.00302143	-0.326973
	15	273	22369121	26910969	4541848	0.00223401	0.00567916	-0.224738
	29	423	6976219	12241827	5265608	0.00222206	0.00519717	-0.177416
	26	405	45237753	51680135	6442382	0.00431151	0.00283612	-0.159431
	5	97	15696963	24667754	8970791	0.00200575	0.00537517	-0.149515
	1	1	135098	5319965	5184867	0.00314486	0.00190102	-0.115831
	23	370	7457298	13240935	5783637	0.00248619	0.0034234	-0.112598
	19	324	14715567	19036667	4321100	0.0049464	0.00197514	-0.111962
CN: Chinese population
NO: Nordic population
